# Supplementary material for: Explainable AI: Machine Learning Interpretation in Blackcurrant Powders
Source: Sensors (Basel). 2024 May 17;24(10):3198. doi: 10.3390/s24103198 (PMC11124776; doi:10.3390/s24103198)
Supplement: Supplementary file 1 [file sensors-24-03198-s001.zip]

Archive with 15 entries (15 files):
- FigureS1.png
- FigureS10.png
- FigureS11.png
- FigureS12.png
- FigureS13.png
- FigureS14.png
- FigureS2.png
- FigureS3.png
- FigureS4.png
- FigureS5.png
- FigureS6.png
- FigureS7.png
- FigureS8.png
- FigureS9.png
- sensors-2943799-supplementary.pdf
